# Supplementary material for: The prognostic value of dynamic changes in SII for the patients with STEMI undergoing PPCI
Source: BMC Cardiovasc Disord. 2024 Jan 23;24:67. doi: 10.1186/s12872-023-03679-w (PMC10804790; doi:10.1186/s12872-023-03679-w)
Supplement: Supplementary file 1 — Additional file 1. [file 12872_2023_3679_MOESM1_ESM.xlsx]

## Sheet: Sheet1
gender	age	paintime（h）	paintoballoontime（h）	doortoballoontime（h）	hospitalizationday（d）	hypertension	diabetes	stroke	myocardialinfarction	heartfailure	CAD	smokers	drinkers	aspirin	clopidogrel	ACEI	CCB	Betablockers	diuretic	statin	SBP	DBP	HR	Killip12	Killip34	hemoglobin	eGFR	Scr	UA	AST	ALT	albumin	Glyhemoglobin	glucose	LDL-C	HDL-C	TG	TC	lp（a）	hsTnT（ng/l)	NTproBNP(pg/ml)	LM	LAD	LCX	RCA	multivessal	vesseldiseases1	vesseldiseases2	vesseldiseases3
0	63	8	9	1	6	0	0	0	0	1	0	0	0	1	1	1	1	1	1	1	113	73	90	0	1	111	109.81	50	321	293	51	34.8	6	5.97	2.87	1.24	0.64	4.64	155	4544	1209	0	1	0	0	0	1	0	0
1	49	2	2.5	0.5	6	0	0	0	0	1	0	1	0	1	1	1	0	1	1	1	122	75	68	0	1	131	110.52	48	272	288	88	57.4	5.6	5.11	2.67	0.89	0.43	4.81	356	1630	2139	0	1	0	0	0	1	0	0
0	77	5	6	1	6	0	0	0	0	0	0	0	0	1	1	1	0	1	0	1	125	75	78	1	0	154	105.43	52	223	109	26	35.9	5.3	6.24	2.48	1.04	0.83	3.86	285	2974	1686	0	1	0	0	0	1	0	0
0	68	9	10.5	1.5	6	1	0	1	0	1	0	1	0	1	1	1	1	1	1	1	162	108	75	1	0	124	51.43	99	356	534	81	39.7	6	8.17	3.04	1.19	1.07	5.75	197	12000	933.2	0	1	0	0	0	1	0	0
1	52	4	7.5	5	4	1	0	0	0	1	0	1	0	1	1	1	1	1	0	1	143	102	85	1	0	140	118.94	48	297	365	76	38.2	6.1	5.84	2.77	1.02	1.75	4.43	582	7116	366.9	0	1	0	0	0	0	0	1
1	62	6	7	1	9	1	0	0	0	0	0	1	1	1	1	0	1	1	1	1	132	67	100	1	0	139	108.94	68	451	1580	172	39.6	6	6.73	3.19	1.01	0.65	4.36	170	10000	1777	0	1	0	0	0	1	0	0
1	59	24	26	1.5	6	1	0	0	0	0	0	0	0	1	1	0	0	1	1	1	130	82	79	1	0	146	98.28	60	380	78	20	38	4.5	7.89	2.55	1.13	3.08	4.8	155	628.5	3199	0	1	0	0	0	0	0	1
0	77	7	13	1	5	1	1	0	1	0	1	0	0	1	1	0	1	1	1	1	111	71	98	1	0	128	66	78	386	83	50	39.5	5.9	6.78	1.71	0.87	1.76	3.5	156	3745	4657	0	1	1	0	1	0	0	1
1	70	20	23	2.5	6	1	0	0	0	0	0	1	1	1	1	1	0	1	1	1	140	80	74	1	0	110	94.93	62	228	142	48	29.1	6.7	6.2	1.18	1.21	0.7	2.87	140	3325	8910	0	1	0	0	0	0	0	1
0	74	2	3.5	1	6	1	0	0	1	0	1	0	0	1	1	1	0	1	0	1	118	63	60	1	0	134	83.64	47	242	111	25	35.6	7.1	5.83	1.79	1.17	1.2	3.55	861	4862	654.9	0	1	0	0	0	0	1	0
1	33	2	4	1	5	1	0	0	0	0	0	1	1	1	1	0	0	1	1	1	159	103	78	1	0	135	107.28	77	442	524	61	39.3	5.5	6.45	2.24	1.3	0.94	3.86	514	10000	123.2	0	1	0	0	0	1	0	0
1	57	3	4.5	0.5	5	1	0	0	0	0	0	1	1	1	1	0	1	1	0	1	119	88	100	1	0	143	118.85	64	348	195	56	41.7	6.3	7.7	1.41	1.65	0.68	3.53	95	4668	5227.78	0	1	0	0	0	0	0	1
1	68	5	6	1	5	0	0	0	0	0	0	0	0	1	1	1	0	1	0	1	108	75	104	1	0	129	131	54	268	214	36	40.8	6.1	5.87	1.28	0.94	0.57	2.5	177	5340	1156.22	0	1	0	0	0	0	0	1
1	79	2	3	1	6	0	0	0	0	0	0	0	0	1	1	1	0	1	0	1	110	59	69	1	0	136	89.86	70	261	141	50	51.9	6.5	5.27	1.75	0.95	1.03	3.17	347	1569	81.4	0	1	0	0	0	0	0	1
1	52	4	5	1	5	0	0	0	0	0	0	0	1	1	1	1	1	1	0	1	100	71	72	1	0	149	96.37	80	435	36	56	34.8	5.9	5.03	4.06	0.96	3.04	5.31	261	182.7	42.5	0	1	0	0	0	1	0	0
0	70	3	4	1	8	1	0	0	0	0	0	0	0	1	1	1	0	1	1	1	148	101	97	1	0	132	91.13	44	218	479	76	37.2	5.9	6.27	4.56	0.78	3.35	5.81	265	3620	6114	0	1	0	0	0	0	0	1
1	55	3	4	1	6	0	0	0	0	0	0	0	0	1	1	1	0	1	0	1	106	70	70	1	0	155	104.5	57	318	685	111	35.5	5.7	6.37	3.56	0.89	2.87	5.26	167	7982	323.4	0	1	0	0	0	0	0	1
0	77	7	5	1	8	1	0	0	0	0	0	0	0	1	1	1	1	1	1	1	127	81	82	1	0	151	38.67	124	536	455	79	42.5	5.9	9.43	3.13	1.3	1.19	5.1	516	5621	12678	0	1	0	0	0	0	0	1
1	61	3	4	1	8	0	0	0	0	0	0	0	1	1	1	1	0	1	0	1	146	114	85	1	0	122	105.71	70	283	405	84	40	6.3	6.44	3.53	1.29	1.47	5.45	120	2581	4825.57	0	1	0	0	0	1	0	0
1	56	6	7.5	1	7	1	1	0	0	0	0	0	1	1	1	1	0	1	1	1	156	104	87	1	0	140	123	56	309	764	120	43.9	6.7	8.09	3.96	1.25	0.88	5.83	239	10000	951.9	0	1	0	0	0	1	0	0
1	37	9	10	1	6	0	0	0	0	0	0	1	1	1	1	1	0	1	0	1	106	59	64	1	0	149	115.1	55	335	692	152	39.8	6.7	8.13	3.12	0.77	2.94	5.11	232	6260	929.3	0	1	0	0	0	0	0	1
1	77	4	5	1	5	1	0	0	0	0	0	0	0	1	1	0	0	1	1	1	110	60	78	0	1	136	99.86	87	322	78	52	36.2	5.8	5.71	4.03	1.17	3.15	5.26	257	3593	17240	0	1	0	0	0	0	0	1
1	46	3	4.5	1	7	0	0	0	0	0	0	0	0	1	1	1	0	1	0	1	118	80	65	1	0	131	97.36	64	243	404	60	36.4	5.5	5.6	1.23	1.98	0.74	3.68	138	4038	284.4	0	1	0	0	0	1	0	0
1	57	7	8.5	1	8	0	0	0	0	0	0	0	0	1	1	0	1	1	1	1	87	58	108	1	0	147	98.97	84	263	226	69	34.1	5.8	10.84	3.54	1.32	2.35	3.81	254	5464	6934	0	1	0	0	0	0	1	0
1	79	4	5	0.5	5	1	0	0	0	0	0	0	0	1	1	1	1	1	1	1	127	83	82	1	0	138	63.52	88	324	365	64	43.7	5.8	15.25	3.3	1.25	0.99	5.23	155	10000	8338	0	1	0	0	0	1	0	0
1	73	1	2	1	5	0	0	0	0	0	0	1	0	1	1	1	1	1	0	1	137	88	95	1	0	135	103.63	56	273	512	89	40.8	5.8	5.67	3.13	1.24	2.97	4.32	169	8947	649.1	0	1	0	0	0	0	0	1
1	58	4	5	1	4	0	0	0	0	0	0	1	0	1	1	1	0	1	1	1	138	90	85	1	0	140	72.43	98	357	52	24	46.5	6.9	7.3	2.67	1.18	0.34	4.28	357	1112	87.5	0	1	0	0	0	0	0	1
1	61	6	9	2	5	0	0	0	0	0	0	0	0	1	1	0	0	1	1	1	120	90	75	1	0	127	103.99	55	165	177	57	33.1	5.9	5.28	3.56	1.28	3.14	4.29	398	6725	2514	0	1	0	0	0	1	0	0
0	63	4	7	1.5	5	0	1	0	0	0	0	0	0	1	1	0	0	1	1	1	115	69	85	1	0	121	122	39	112	103	25	41.4	7.8	6.8	3.04	0.96	2.28	4.79	88	1075	855.3	0	1	0	0	0	1	0	0
1	39	3	4	1	6	0	0	0	0	0	0	1	1	1	1	1	1	1	0	1	112	65	100	1	0	157	90.2	58	295	391	60	33.9	7.2	6.9	3.39	1.13	2.57	3.67	118	5985	662.5	0	1	0	0	0	1	0	0
1	51	9	11.5	2.5	6	1	0	0	0	0	0	0	0	1	1	1	0	1	0	1	139	100	80	1	0	164	83.09	76	421	258	61	45.1	6.5	5.7	2.5	1.09	2.47	4.39	171	3195	2207	0	1	0	0	0	1	0	0
0	77	5	6.5	1.5	7	1	0	0	0	0	0	0	0	1	1	1	0	1	0	1	99	68	74	1	0	179	81.49	47	193	280	40	33.2	5.6	5.69	2.31	0.99	0.82	3.8	305	10000	486.1	0	1	0	0	0	0	0	1
1	53	1	2	1	3	0	1	0	0	0	0	1	0	1	1	0	0	1	0	1	111	77	86	1	0	136	126	51	350	60	14	39.5	11.5	13.13	4.01	1.12	3.1	6.14	181	1305	237.4	0	1	0	0	0	0	0	1
0	72	15	16	1	7	0	0	0	0	0	0	0	0	1	1	0	0	1	0	1	182	79	70	1	0	117	98.11	56	242	160	30	36.7	7.3	7.1	4.91	0.85	2.66	7.06	771	2311	4425	0	1	0	0	0	0	0	1
1	51	5	6.5	1.5	4	0	0	0	0	0	0	1	0	1	1	1	0	1	0	1	118	74	73	1	0	135	127	56	269	65	30	44.3	5.8	4.55	3.21	1.08	1.11	10.44	368	723.7	710	0	1	0	0	0	1	0	0
1	64	22	24	2	8	0	0	0	0	0	0	0	0	1	1	1	1	1	0	1	109	68	90	1	0	140	95.21	76	436	415	58	39.1	5.9	4.2	2.04	1.13	0.67	3.66	500	6904	1292	0	1	0	0	0	0	0	1
1	57	2	3	1	4	0	1	0	0	0	0	1	0	1	1	0	0	1	1	1	121	75	79	1	0	140	120	57	210	82	53	40.1	6.9	6.27	3.72	1.33	0.71	5.26	170	1508	1199	0	1	0	0	0	0	0	1
1	52	7	9.5	2.5	4	1	1	0	0	0	0	0	0	1	1	1	1	1	0	1	165	94	85	1	0	132	131	50	225	27	69	33.6	11.5	10.38	3.06	0.69	2.17	4.7	218	467.4	242.2	0	1	0	0	0	0	0	1
1	53	10	11.5	1.5	7	0	0	0	1	0	1	0	0	1	1	0	1	1	0	1	90	70	98	1	0	110	64.56	111	300	16	19	39	7	7.03	5.71	0.58	1.06	12.59	654	437.7	16669	1	0	0	0	0	0	1	0
1	73	6	7	1	7	1	0	0	0	0	0	1	0	1	1	1	0	1	1	1	148	96	81	1	0	152	83.73	77	293	323	62	37.6	6.9	6.77	2.74	1.09	0.9	4.15	187	6864	1059	0	1	1	0	1	0	0	1
1	84	3	4	1	6	1	0	0	1	0	1	0	0	1	1	0	1	1	1	1	147	89	81	0	1	111	29.84	181	241	378	73	34.6	6.6	6.6	3.18	0.8	1.72	4.55	122	7674	1193	0	1	0	0	0	0	1	0
1	69	8	10	2	5	0	0	0	0	0	0	1	0	1	1	1	0	1	0	1	126	78	93	1	0	131	95.21	55	290	178	47	31.8	5.2	4.63	2.25	0.92	0.96	3.63	311	3209	399.2	0	1	0	0	0	0	1	0
1	46	2	4	2	5	0	0	0	0	0	0	0	0	1	1	1	1	1	0	1	126	80	79	1	0	146	134	61	294	119	80	38.9	5.6	5.42	3.71	0.79	0.63	5.07	303	1920	110.3	0	1	0	0	0	0	0	1
0	73	2	3	1	5	0	0	0	0	0	0	0	0	1	1	0	0	1	1	1	102	69	63	1	0	125	75.63	46	244	313	69	37.1	7.1	6.94	2.54	1.37	0.77	4.33	158	4599	659.2	0	1	0	0	0	1	0	0
1	63	4	5	1	5	0	0	0	0	0	0	1	1	1	1	0	1	1	0	1	103	66	75	1	0	143	108.59	63	230	154	53	34.6	5.5	4.86	2.91	1.52	0.87	4.7	248	2688	261.9	0	1	0	0	0	0	0	1
1	86	4	5.5	1.5	12	1	0	0	0	0	0	1	0	1	1	0	0	1	1	1	153	90	75	1	0	130	25.76	224	358	276	80	34	6.3	5.7	3.67	1.43	1.34	3.28	313	9380	499.8	0	1	0	0	0	0	0	1
1	73	4	5.5	1.5	6	1	0	1	0	0	0	0	0	1	1	1	1	1	1	1	113	77	82	1	0	140	94.12	75	244	166	44	38.6	5.7	5.98	1.81	1.12	0.37	3.29	152	3869	3590	0	1	0	0	0	1	0	0
1	55	8	9	1	7	0	1	0	0	0	0	1	0	1	1	1	0	1	0	1	110	70	78	1	0	131	123	42	180	112	21	35.6	9.2	7.06	1.5	0.69	1.1	2.61	123	2117	1792	0	1	0	0	0	0	0	1
1	69	6	9	2	7	1	1	0	0	0	0	0	0	1	1	0	1	0	0	1	105	68	78	1	0	137	131	45	191	652	91	34	9.8	11.24	2.74	1.23	0.58	4.36	271	7353	915	0	1	0	0	0	0	0	1
1	66	3	5	2	5	0	1	0	0	0	0	0	0	1	1	1	1	0	0	1	150	70	60	1	0	144	134	47	247	39	15	34.6	8.8	12.62	2.18	0.83	1.2	3.33	103	663.6	289.6	0	1	0	0	0	0	0	1
0	68	6	9	1	7	0	0	0	0	0	0	0	0	1	1	1	0	1	1	1	98	63	91	1	0	116	92.6	33	225	325	59	36.4	6.1	8.59	3.04	1.26	0.83	4.92	257	2088	1489	0	1	0	0	0	0	0	1
1	73	13	15	2.1	6	1	0	0	0	0	0	0	0	1	1	1	0	1	1	1	142	78	84	1	0	145	92.7	76	310	288	62	35.2	5.9	4.77	1.99	1.01	1.24	3.5	315	2047	1400	0	1	0	0	0	0	0	1
0	71	6	7	1	7	0	0	0	0	0	0	0	0	1	1	1	1	1	1	1	127	77	92	1	0	118	127	35	241	357	51	39.2	6	6.38	3.69	1.64	0.91	5.9	520	5317	4851	0	1	0	0	0	0	0	1
1	48	10	12	2	4	1	0	0	0	0	0	1	0	1	1	1	0	1	0	1	149	100	85	1	0	136	132	50	236	15	21	25	10.2	11.33	4.56	2.1	1.34	3.21	129	872.9	505	0	1	0	0	0	0	0	1
1	42	4	5	1	7	1	0	0	0	0	0	1	1	1	1	1	1	1	1	1	119	79	92	1	0	173	96.35	56	314	541	83	33.1	8.3	7.74	3.71	0.75	5.81	6.62	80	7301	120.6	0	1	0	0	0	0	0	1
1	38	17	19	2	5	1	0	0	0	0	0	1	1	1	1	1	0	1	0	1	138	90	63	1	0	138	134	49	324	191	68	41.1	5.7	5.3	3.11	0.72	2.71	5	439	3526	606.8	0	0	1	0	0	0	1	0
1	80	2	3	1	9	0	1	0	0	0	0	0	0	1	1	1	1	1	1	1	114	84	84	1	0	127	76.83	81	311	209	11	36.2	8.2	6.6	1.56	1.07	0.74	3.02	390	3467	1185	0	1	0	0	0	0	1	0
0	68	7	8	1	6	1	0	0	0	0	0	1	0	1	1	1	0	1	0	1	128	83	119	1	0	123	127	47	262	87	52	39.2	5.8	6.74	1.33	1.06	0.74	2.73	50	2356	30000	1	1	0	0	1	0	1	0
0	65	3	4	1	6	0	1	0	0	0	0	0	0	1	1	1	0	0	0	1	124	75	76	1	0	127	111.59	44	252	91	41	30.2	6.5	5.97	2.01	0.99	1.72	3.26	545	2671	712.6	0	1	0	0	0	0	1	0
0	78	8	9	1	7	0	0	0	1	0	1	0	0	1	1	1	1	1	1	1	107	64	77	1	0	114	61.3	76	427	79	74	43.3	6.8	9.43	1.59	1.29	0.78	3.22	245	545.2	7143	0	1	0	0	0	0	0	1
1	57	2	3	1	5	0	0	0	0	0	0	1	0	1	1	1	1	1	0	1	111	66	78	1	0	147	110.82	59	287	22	29	33.5	5.5	4.64	1.68	0.55	1.47	2.86	94	233.5	121.9	0	1	0	0	0	0	1	0
1	67	7	9	1.5	7	0	0	0	0	0	0	1	1	1	1	0	0	0	1	1	98	58	82	1	0	133	112.97	65	230	245	33	37.6	5.6	6	3.14	1.4	0.63	5.25	202	1203	5060	0	1	0	0	0	0	1	0
1	84	3	4	1	6	0	0	1	0	0	0	0	0	1	1	0	1	1	0	1	128	69	74	1	0	114	97.45	61	275	185	87	31.8	6.1	5.58	2.23	1.1	0.56	3.73	427	4630	853.1	0	1	0	0	0	0	1	0
1	75	3	5	2	4	0	1	0	0	0	0	0	0	1	1	1	0	1	0	1	114	76	1	0	1	119	121.5	45	183	31	67	28.5	11.6	7.88	2.21	0.84	0.93	3.65	292	762.3	2704	0	1	0	0	0	1	0	0
1	74	3	4.5	1.5	5	1	0	0	0	0	0	1	1	1	1	1	1	1	0	1	139	68	78	1	0	131	88.4	74	327	48	25	33.1	5.8	4.32	2.85	1.07	1.13	3.9	291	1225	341.5	0	1	0	0	0	1	0	0
1	55	7	8	1	7	1	1	1	0	0	0	0	0	1	1	0	0	1	0	1	140	78	78	1	0	153	129	56	349	188	38	35.1	6.9	7.93	1.16	0.96	1.32	2.53	327	3529	481.8	0	0	1	0	0	0	1	0
1	70	5	6	1	6	0	0	0	0	0	0	0	0	1	1	1	0	1	0	1	110	70	59	1	0	125	131	53	283	49	68	32.7	5	4.39	1.99	0.78	0.73	3.12	81	603.1	353.8	0	1	0	0	0	0	1	0
1	62	4	4.5	0.5	5	0	0	0	0	0	0	0	0	1	1	1	0	1	0	1	117	80	84	1	0	128	134	36	115	60	29	33.2	13	18.68	3.16	1.35	0.65	4.81	421	1076	542	0	1	0	0	0	0	1	0
0	74	2	4	1.5	5	0	0	0	0	0	0	0	0	1	1	1	1	1	1	1	128	85	95	0	1	128	136	35	110	168	38	32.1	5.8	5.6	3.18	1.62	1.69	5.62	157	1643	3947	0	1	0	0	0	1	0	0
1	33	2	3	1	4	0	1	0	0	0	0	1	0	1	1	1	1	1	0	1	117	73	94	1	0	167	121	47	437	163	83	42.5	9.5	5.89	1.27	0.47	23.95	6.3	28	1765	593.7	0	1	0	0	0	0	1	0
1	59	3	3.73	1.32	3	0	1	1	0	0	0	0	0	1	1	1	0	1	0	1	112	84	89	1	0	130	126	58	226	46	22	35.4	5.6	5.9	1.16	0.84	1.31	2.6	495	2540	119.7	0	1	0	0	0	1	0	0
1	54	10	11.12	1.06	5	1	0	0	0	0	0	0	0	1	1	1	0	1	0	1	107	66	85	1	0	131	87.8	84	352	28	28	42.4	6.2	5.61	1.69	0.58	1.13	2.73	517	2116	1152	0	1	0	0	0	0	1	0
1	65	7	8.41	0.95	7	1	1	0	0	0	0	0	1	1	1	0	1	0	1	1	120	89	91	1	0	140	113	61	363	322	72	36.4	9.3	14.17	2.88	0.69	1.96	3.82	246	6907	664.5	0	0	0	1	0	0	1	0
0	71	11	11.8	1.62	5	1	0	0	0	0	0	0	0	1	1	1	0	1	0	1	131	67	99	1	0	110	112.14	50	251	179	44	32.9	5.7	4.01	2.56	1.18	1.12	4.15	148	1722	589.4	0	0	0	1	0	0	0	1
1	58	5	4.98	0.98	6	0	0	0	0	0	0	1	0	1	1	1	0	0	0	1	103	73	80	1	0	111.6	120	62	353	199	43	40.3	6	4.95	3.47	0.91	0.65	4.93	362	3387	53.1	0	0	0	1	0	1	0	0
1	70	5	5.46	1.43	6	0	0	0	1	0	1	0	0	1	1	0	0	1	1	1	96	67	65	1	0	116	74.06	93	281	105	33	31.9	6.3	4.71	1.85	0.59	1.3	2.99	311	2367	1586.81	0	0	0	1	0	0	0	1
0	73	8	8.78	1.2	5	0	0	0	0	0	0	0	0	1	1	1	0	0	1	1	108	61	75	1	0	122	120	43	245	134	37	40.5	5.7	7.63	3.08	1.15	1.12	4.61	110	4442	984.9	0	0	1	0	0	0	1	0
1	58	5	5.8	1.22	5	1	1	0	0	0	0	1	1	1	1	1	0	0	0	1	116	63	55	1	0	147	120	51	247	226	91	31.7	9.6	10.3	2.91	0.99	3.44	4.32	124	3854	248.3	0	0	0	1	0	1	0	0
0	68	7	7.5	1.08	4	0	0	0	0	0	0	0	0	1	1	0	1	1	0	1	112	75	72	1	0	122	120	35	202	114	38	44.2	6.3	5.42	2.64	0.92	4.41	4.85	173	3779	355.8	0	0	0	1	0	0	0	1
0	79	4	4.63	1	6	1	1	0	0	0	0	0	0	1	1	0	0	1	1	1	140	70	57	1	0	117	120	68	366	189	50	36	7.9	15	3.24	0.78	1.35	4.28	231	3330	375	0	0	0	1	0	0	1	0
1	79	6	6	0.7	7	1	1	0	0	0	0	1	0	1	1	1	0	1	1	1	160	90	56	1	0	113	120	84	380	201	51	33.4	8.8	12.3	2.46	1.22	0.65	4.14	233	6489	1852	0	0	0	1	0	0	0	1
1	61	5	5.58	0.67	6	1	0	0	0	0	0	1	1	1	1	0	0	1	0	1	116	70	78	1	0	106	120	61	343	146	39	38.8	6.2	8.78	2.67	0.79	1.4	4.23	271	5033	713.8	0	0	0	1	0	1	0	0
0	61	5	5.42	1.26	8	1	0	0	0	0	0	0	0	1	1	0	0	1	1	1	82	45	80	1	0	119	49.67	104	472	209	40	42.1	6.2	5.89	3.22	0.7	1.46	4.87	426	5137	1070	0	0	0	1	0	0	0	1
1	60	3	4	0.72	3	1	0	0	0	0	0	0	0	1	1	1	1	1	0	1	150	96	90	1	0	155	98.34	69	340	69	32	45.4	6.3	6.71	3.26	0.79	3.05	5.21	227	649.8	406.8	0	0	1	1	1	0	0	1
1	73	9	9.33	6.3	8	0	0	0	1	0	1	1	0	1	1	0	0	0	0	1	108	69	60	1	0	134	111.02	65	298	112	22	35	7.1	4.77	1.82	0.95	0.78	3.25	252	2405	1588	0	0	0	1	0	0	0	1
1	45	3	3.21	1.8	6	0	0	0	0	0	0	1	0	1	1	0	0	0	1	1	115	83	108	1	0	152	109.34	72	361	350	65	40.5	5.5	6.14	3.58	0.93	0.7	4.7	178	3524	185.9	0	0	0	1	0	0	0	1
1	63	5	5.76	2.35	7	1	0	0	0	0	0	1	0	1	1	1	0	1	0	1	121	81	83	1	0	139	100.05	73	347	270	51	40.2	6.1	5.38	2.1	1.18	0.58	3.63	507	10000	748	0	0	1	0	0	0	1	0
0	74	4	4.7	1.08	4	1	0	0	0	0	0	0	0	1	1	1	0	1	0	1	161	95	92	1	0	133	101.75	54	311	34	64	41.5	6.1	6.64	4.14	1.16	0.56	5.52	166	10030	1925.1	0	0	0	1	0	1	0	0
0	50	1	3.56	2.56	3	0	0	0	0	0	0	0	0	1	1	1	0	1	0	1	100	60	51	1	0	105	90.51	45	336	100	36	34.3	7.5	5.35	3.87	1	1.57	5.59	249	1856	914.8	0	0	0	1	0	0	0	1
1	65	6	6.75	1.85	5	0	0	0	0	0	0	1	0	1	1	0	0	1	0	1	87	57	54	0	1	132	63.95	81	278	170	54	33.1	5.7	4.7	2.48	0.9	1.32	4.08	157	3150	769.1	0	0	0	1	0	1	0	0
1	80	2	2.17	1.3	5	1	1	0	0	0	0	1	1	1	1	0	0	1	0	1	123	65	84	1	0	134	102.34	67	402	45	32	32.9	7.2	4.02	2.61	0.87	0.92	3.75	102	598.4	272.8	0	0	0	1	0	1	0	0
1	65	3	3.22	0.97	8	1	1	0	0	0	0	0	0	1	1	0	0	0	0	1	126	81	87	1	0	129	99.42	73	257	148	47	34.8	7.6	10.09	1.74	0.9	0.91	3.04	226	3078	68.3	0	0	0	1	0	0	0	1
1	70	5	5.66	1.7	6	1	0	1	0	0	0	1	0	1	1	0	0	1	0	1	109	64	100	1	0	126	120	38	292	83	43	29.3	6	5.19	2.51	1.01	0.87	4.07	245	1266	1945	0	0	0	1	0	0	1	0
1	49	6	6.75	0.98	5	0	0	0	0	0	0	1	0	1	1	1	0	0	0	1	98	68	69	1	0	152	108.72	71	236	52	21	39.6	6.9	7.8	4.07	1.45	1.45	2.36	256	2300	1045	0	0	0	1	0	0	1	0
1	84	6	6.55	3.95	9	0	0	0	0	0	0	0	0	1	1	0	0	0	1	1	82	45	89	0	1	188	81.38	83	295	118	44	26.6	5.7	4.09	3.1	1.34	0.63	4.81	236	1375	196.3	0	0	0	1	0	0	0	1
0	63	2	2.72	0.72	3	0	0	0	0	0	0	0	0	1	1	1	0	1	0	1	94	63	73	1	0	123	109.81	54	181	26	15	33.1	5.7	3.42	2.95	1	2.11	5.06	146	242.6	98.3	0	0	0	1	0	0	0	1
1	75	6	6.85	1.55	3	1	1	0	0	0	0	0	0	1	1	1	0	1	0	1	107	81	71	1	0	147	73.95	91	388	57	6	32.6	7.9	9.82	2.76	1.01	1.7	4.43	182	1114	498.8	0	0	0	1	0	0	0	1
0	74	4	4.13	0.8	6	0	0	0	0	0	0	0	0	1	1	0	0	1	1	1	114	65	68	1	0	198	90.1	60	256	185	42	37.3	6.1	7.74	4.42	1.53	0.59	6.37	252	6506	3032	0	0	1	0	0	0	0	1
0	81	6	7.03	0.82	6	0	0	0	0	0	0	0	0	1	1	1	0	1	0	1	149	94	95	1	0	107	97.81	51	212	333	46	30.5	6.2	4.84	2.07	1.23	0.89	3.82	588	7010	2821.51	0	0	0	1	0	0	0	1
0	66	4	4.76	0.8	6	0	0	0	0	0	0	0	0	1	1	1	1	1	0	1	160	85	66	1	0	111	116.5	43	184	33	35	36.4	5.4	6.06	3.09	1.53	0.34	4.88	334	224.13	217.1	0	0	0	1	0	0	0	1
1	63	5	5.62	0.95	6	1	0	0	0	0	0	0	0	1	1	0	0	1	0	1	105	71	65	1	0	121	98.5	74	316	195	81	33.9	6	5.24	1.93	0.71	0.97	2.93	433	2739	183	0	0	0	1	0	0	0	1
0	71	3	3.22	0.43	7	1	0	0	0	0	0	0	0	1	1	1	0	1	0	1	130	105	78	1	0	128	80	67	328	247	47	37	6	4.45	2.97	0.91	1.53	4.45	118	1762	384.9	0	0	0	1	0	0	1	0
1	68	1	1.96	1.11	4	0	0	0	0	0	0	1	1	1	1	1	0	0	0	1	130	70	62	1	0	125	103.4	60	277	19	22	33.2	5.7	4.88	4.52	0.89	1.03	5.94	201	58.68	34.7	0	0	0	1	0	0	1	0
0	63	6	6.68	1.28	7	1	1	0	0	0	0	0	0	1	1	0	0	0	1	1	139	89	89	1	0	88	94.92	59	297	166	37	34.7	7.6	10.25	2.33	1.25	0.91	3.98	640	9938	2599	0	0	0	1	0	0	0	1
1	70	5	5.56	1.56	7	1	0	0	0	0	0	1	0	1	1	1	0	1	0	1	115	78	92	1	0	124	90.73	78	292	111	37	35.7	5.8	6.33	3.51	0.99	0.97	4.99	322	853.3	247.2	0	0	0	1	0	0	0	1
1	79	6	6.8	2.11	3	1	0	0	0	0	0	0	0	1	1	0	0	0	0	1	92	58	70	0	1	134	149	92	279	1156	782	28.9	11.1	22.54	2	0.74	1.2	3.07	411	2681	227.7	0	0	0	1	0	1	0	0
1	88	15	15.55	1.72	10	0	0	1	0	0	0	1	1	1	1	0	0	1	1	1	82	52	89	1	0	145	99.77	44	272	457	69	31.4	6.1	17.43	2.42	0.99	0.74	3.69	305	9521	100	0	0	1	0	0	0	0	1
0	71	4	4.38	0.96	8	1	1	0	0	0	0	0	0	1	1	1	0	1	0	1	158	96	84	1	0	114	77.33	68	323	734	394	60.7	13.1	17.96	2.67	1.13	1.18	4.3	106	8663	1268	0	0	0	1	0	0	0	1
0	70	2	2.53	0.92	5	1	1	0	0	0	0	0	0	1	1	1	0	1	0	1	159	85	77	1	0	126	105.15	42	311	222	44	33.6	9	8.6	3.23	0.88	2.28	4.75	325	4308	368.1	0	0	1	0	0	0	0	1
1	38	15	15.78	1.2	6	0	0	0	0	0	0	0	1	1	1	1	0	1	0	1	87	54	88	1	0	149	120	81	332	408	53	38.3	5.7	8.2	2.54	0.95	2.78	4.38	105	2879	1095	0	0	0	1	0	0	0	1
1	78	2	2.92	0.72	7	0	0	0	0	0	0	1	1	1	1	1	0	1	1	1	145	83	70	1	0	146	113.56	48	239	440	66	40.5	5.8	7.6	2.11	0.82	1.05	3.21	179	4595	143.1	0	0	1	0	0	0	0	1
1	68	4	4.98	0.25	7	0	0	0	0	0	0	1	0	1	1	1	0	1	0	1	104	66	100	1	0	123	105.13	58	274	384	57	34.8	5.6	6.39	1.86	0.85	1.48	3.17	152	3872	1467.14	0	0	0	1	0	0	0	1
1	80	3	3.53	1.15	7	0	0	0	0	0	0	1	0	1	1	1	0	1	0	1	123	69	89	1	0	129	82.19	69	274	34	11	37.6	6.1	9.18	2.17	1.13	0.58	3.76	86	5600	729.3	0	0	0	1	0	0	0	1
1	66	6	6.86	1.11	7	0	1	0	0	0	0	0	0	1	1	1	0	1	0	1	118	78	78	1	0	121	120	36	232	330	54	46.6	9.6	7.43	2.18	1.38	1.38	3.98	146	3208	244.3	0	0	0	1	0	0	1	0
1	69	9	9.03	1.62	4	0	0	0	1	0	1	0	0	1	1	1	0	0	1	1	137	80	65	1	0	155	120	49	349	111	53	39.9	9.3	9.6	3.44	1.02	1.79	4.99	453	1893	166	0	0	0	1	0	0	0	1
1	62	11	11.1	1.1	7	0	0	0	0	0	0	1	0	1	1	0	0	1	0	1	130	80	78	1	0	140	120	62	256	355	59	34	6	4.89	2.59	0.66	1.35	3.84	105	7042	571.6	0	0	0	1	0	0	0	1
1	64	3	3.8	1.7	5	0	0	0	0	0	0	0	0	1	1	0	0	1	1	1	121	63	89	1	0	109	120	60	286	257	66	41	5	5.28	1.59	0.67	1.66	2.93	176	7113	1848	0	0	0	1	0	0	0	1
1	38	4	6.7	1.78	3	0	0	0	0	0	0	1	0	1	1	0	0	1	0	1	127	83	108	1	0	142	120	64	484	100	37	42.6	5.4	3.92	2.74	1.01	1.97	4.6	101	1748	258.4	0	0	0	1	0	1	0	0
0	67	7	7.38	2.56	7	1	0	0	0	0	0	0	0	1	1	0	0	0	1	1	102	70	74	1	0	114	103.83	54	284	234	52	39.9	6	8.83	2.97	0.98	0.9	4.35	158	6618	1421	0	0	1	0	0	0	0	1
1	81	9	9.5	0.92	4	1	1	0	0	0	1	0	0	1	1	0	0	1	0	1	165	87	86	1	0	118	114.8	62	300	97	25	38.1	6.3	7.88	2.99	0.94	1.34	4.75	201	1149	1413	0	0	0	1	0	0	0	1
0	71	7	7.51	1.55	7	0	0	0	0	0	0	0	0	1	1	0	0	0	1	1	90	58	78	0	1	125	69.17	76	319	300	67	38.9	6	6.99	2.12	0.75	1.82	3.69	291	7313	1733	0	0	0	1	0	0	0	1
1	76	5	5.5	4.35	6	0	0	0	0	0	0	0	1	1	1	0	0	1	1	1	116	72	88	1	0	112	84.22	82	276	102	19	33.7	5.9	5.48	2.15	0.99	1.45	3.7	548	3409	476.65	0	0	0	1	0	0	1	0
1	80	7	7.25	1.18	6	0	0	0	0	0	0	0	0	1	1	1	0	1	1	1	117	76	73	1	0	124	54.76	85	363	386	60	33.3	6.7	6.99	1.82	1.13	0.45	3.36	238	6055	2379	0	1	0	0	0	0	1	0
1	63	3	3.33	1.18	6	1	0	0	0	0	0	0	0	1	1	1	0	1	1	1	98	62	79	1	0	143	100.05	56	360	456	73	36.7	5.5	5.78	3.34	1.07	1	4.88	147	8087	330.9	0	0	0	1	0	0	0	1
1	70	2	2.92	0.67	8	0	1	0	1	0	1	1	0	1	1	0	0	1	1	1	143	83	76	1	0	130	97.94	73	281	294	72	33.5	6.8	5.46	2.61	0.84	2.27	3.77	119	9388	2986	0	1	0	0	0	0	1	0
1	63	3	3.9	1.77	4	0	0	1	0	0	0	0	1	1	1	0	0	1	0	1	113	74	97	1	0	131	120	51	154	179	34	36.4	6.3	4.35	1.22	1.03	0.58	2.48	738	1470	116.7	0	0	0	1	0	0	0	1
1	56	4	4.88	1.3	7	1	1	0	0	0	0	1	0	1	1	1	1	1	0	1	163	105	99	1	0	152	65.92	107	638	119	22	43.4	7.6	8.76	3.65	0.89	2.53	5.53	256	1878	101.6	0	1	0	0	0	0	0	1
0	79	8	8.6	0.93	5	0	0	1	0	0	0	0	0	1	1	0	0	0	1	1	124	70	60	1	0	112	115.03	48	216	31	14	37.1	6.8	5.62	1.97	0.79	1.28	3.01	522	7215	1844	0	1	0	0	0	0	0	1
1	54	7	7.11	3.4	5	1	0	0	0	0	0	1	0	1	1	0	0	1	0	1	147	108	75	1	0	155	65.69	108	337	93	31	41.6	5.9	4.85	2.64	1.23	1.72	4.45	247	2765	1623	0	1	0	0	0	0	0	1
1	73	10	10.25	1.78	8	0	0	0	0	0	0	1	0	1	1	1	0	1	1	1	128	79	73	1	0	137	120	47	103	348	71	33.9	5.9	5.49	3.15	0.96	1.27	4.42	408	6553	2676	0	1	0	0	0	0	1	0
1	56	12	12.76	8.85	3	0	0	0	0	0	0	1	0	1	1	0	0	0	0	1	120	79	95	1	0	148	120	58	365	76	29	39	6.1	7.32	3.62	1.01	1.63	5.2	369	1472	529.8	0	1	0	0	0	1	0	0
1	45	4	4.3	1.13	5	0	0	0	0	0	0	1	1	1	1	1	0	1	0	1	164	104	109	1	0	145	120	57	413	209	52	44.2	6	6.71	4.13	1.11	2.35	6.04	158	7565	194.2	0	1	0	0	0	1	0	0
1	67	2	2.35	0.47	9	1	1	0	0	0	0	1	0	1	1	1	1	1	0	1	137	84	70	0	1	126	64.25	87	335	155	45	43	6.4	8.64	3.85	0.92	1.33	5.25	318	337.2	107.2	0	1	0	0	0	0	0	1
0	81	6	6.45	1.5	8	1	0	1	0	0	1	0	0	1	1	1	1	1	0	1	116	63	93	1	0	103	76.57	51	292	272	36	39.9	6.9	5.39	1.68	1.07	1.26	3.1	119	4202	10868	0	1	0	0	0	1	0	0
0	50	8	8.5	1	4	0	0	0	0	0	0	0	0	1	1	1	1	1	1	1	116	72	69	1	0	132	123	35	317	20	16	35.1	6.9	15.6	3.48	0.92	1.61	5.14	231	54.83	453.3	0	1	0	0	0	1	0	0
1	54	4	4.4	4.3	7	0	1	0	0	0	0	1	0	1	1	1	1	1	0	1	98	65	78	1	0	143	135	43	210	341	106	41.2	10.5	12.15	3.26	1.14	1.02	4.77	336	5627	387.2	0	1	0	0	0	0	0	1
0	79	4	4.4	2.1	7	1	1	0	0	0	1	1	0	1	1	1	1	1	1	1	113	64	66	1	0	113	62.89	94	290	450	94	40.6	7.3	6.57	3.71	1.18	1.49	5.37	233	10000	153.8	0	1	0	0	0	0	0	1
1	87	6	6.3	1.3	10	0	0	0	0	0	0	0	0	1	1	1	1	1	0	1	118	70	87	1	0	127	78.61	81	394	169	37	33.6	5.8	4.09	2.81	1.26	1.09	4.51	434	10000	4180	0	1	0	0	0	0	0	1
1	70	7	8.1	1.35	11	0	0	0	0	0	0	0	0	1	1	1	1	1	1	1	120	80	104	0	1	182	108.13	52	350	627	113	38.6	5.9	5.76	3.99	1.07	2.24	5.77	424	10000	899.3	0	1	0	0	0	0	0	1
1	29	3	3.3	1.3	6	0	1	0	0	0	0	0	0	1	1	1	1	1	0	1	117	81	87	1	0	181	120	55	447	124	22	45.5	13.4	13.78	4.85	0.67	2.8	6.3	179	945.7	54.7	0	1	0	0	0	0	0	1
1	53	14	15.3	2.1	3	0	0	0	0	0	0	0	1	1	1	1	1	1	0	1	137	94	79	1	0	136	120	47	295	73	59	37.3	5.4	5.35	1.65	1.22	1.83	3.35	66	612	435	0	0	1	0	0	1	0	0
1	36	9	10.2	1	5	0	0	0	0	0	0	0	0	1	1	1	0	1	0	1	105	70	80	1	0	122	120	40	470	28	21	31.5	12.2	11.93	3.95	0.77	1.21	5.11	431	1309	1744	0	1	0	0	0	1	0	0
0	76	4	4.5	1.15	1	1	0	1	0	0	1	0	0	1	1	1	1	1	1	1	110	76	78	1	0	102	101.2	32	205	445	73	34.9	5.9	6.81	1.45	1.22	0.8	2.89	199	10000	221.9	0	1	0	0	0	1	0	0
1	44	8	8.23	5.2	7	0	0	0	0	0	0	0	0	1	1	1	1	1	0	1	124	86	84	1	0	136	120	56	264	288	65	36.3	5.5	5.76	2.65	1.05	1.65	4.07	201	892.7	427.6	0	1	0	0	0	0	0	1
1	68	5	5.4	1.04	7	0	0	0	0	0	0	0	1	1	1	1	1	1	0	1	113	88	100	1	0	138	120	50	255	313	57	36	5.9	5.5	2.94	0.97	1	4.26	92	10000	660.6	0	1	0	0	0	0	1	0
1	68	7	7.41	1	8	0	0	0	0	0	0	0	0	1	1	1	1	1	1	1	132	92	76	1	0	151	123	43	281	319	67	35.3	5.8	4.54	4.26	0.85	1.66	5.5	220	10000	178.9	0	1	0	0	0	1	0	0
1	77	7	8.15	3.3	7	0	0	0	0	0	0	0	0	1	1	1	1	1	0	1	138	84	72	1	0	137	120	55	368	94	36	37	5.5	4.64	2.37	0.64	1	3.39	173	2906	3001	0	1	0	0	0	1	0	0
0	79	3	3.4	1.33	7	1	0	0	0	0	0	0	0	1	1	1	1	1	0	1	126	88	68	1	0	129	90.66	53	372	228	35	37.2	5.4	5.47	2.08	1.21	0.78	3.59	113	10000	298.2	0	1	0	0	0	0	0	1
1	90	3	3.8	1	5	0	0	1	0	0	0	0	1	1	1	1	1	1	0	1	154	86	66	1	0	135	97.68	66	227	71	18	39.4	6.1	5.53	2.64	0.73	1.61	4.03	441	910.4	1079	0	1	0	0	0	1	0	0
0	64	7	23.5	1.3	6	1	0	0	0	0	0	0	0	1	1	1	1	1	0	1	129	54	93	1	0	114	74	59	273	254	71	40.2	5.6	4.62	3.16	1.56	1.32	4.56	421	10000	858.3	0	1	0	0	0	0	1	0
1	46	4	5.5	0.66	9	0	0	0	0	0	0	1	0	1	1	1	0	1	0	1	134	91	82	1	0	135	115.67	79	441	291	71	37	8.4	6.3	2.65	1.23	3.23	4.38	112	2534	143.5	0	0	0	1	0	0	1	0
1	64	5	6.1	1.15	3	0	1	0	0	0	0	1	0	1	1	0	1	1	0	1	149	87	79	1	0	143	41.52	142	437	103	29	36.4	7.8	5.6	3.15	1.28	0.68	3.56	451	1810	2223	0	0	1	0	0	0	0	1
1	58	4	5.2	0.83	7	0	0	0	0	0	0	0	0	1	1	0	1	1	0	1	120	82	65	1	0	143	94.26	78	310	221	56	40.8	7.6	8.55	4.54	1.17	1.87	6.36	203	9337	93.6	0	1	0	0	0	1	0	0
1	63	7	7.3	0.93	9	0	0	0	0	0	0	1	1	1	1	1	0	1	0	1	140	70	96	1	0	132	96.98	75	428	71	27	37.4	6.7	9.02	3.38	0.69	1.36	4.84	755	3769	2956	0	1	0	0	0	0	1	0
1	38	18	21.3	0.42	3	0	0	0	0	0	0	1	0	1	1	0	0	1	0	1	128	65	73	1	0	153	120	58	357	79	59	45	11.3	12.57	3.86	0.89	3.03	5.82	127	1004	1059	0	1	0	0	0	0	0	1
1	70	1.66	1.42	1	4	0	0	0	0	0	0	1	1	1	1	1	1	1	1	1	124	74	59	1	0	143	97.81	64	219	21	10	35.7	5.5	3.73	2.86	1.41	0.7	4.45	98	143.6	31	0	1	0	0	0	1	0	0
1	66	5	5.4	4.3	5	0	0	0	0	0	0	1	0	1	1	0	1	1	0	1	130	81	83	1	0	132	82.03	85	363	24	11	39.5	5.6	4.6	2.1	0.81	1.12	3.28	816	1462	800.1	0	1	0	0	0	0	1	0
0	53	4	4.36	0.87	6	0	1	0	0	0	0	0	0	1	1	1	1	1	0	1	111	78	90	1	0	121	120	40	213	224	37	35.9	7.1	8.36	2.06	1.26	0.69	3.55	228	2501	563.1	0	1	0	0	0	0	1	0
1	50	4	5	0.75	5	0	0	0	0	0	0	0	0	1	1	0	1	1	0	1	140	90	70	1	0	144	120	47	209	83	74	40.1	6.6	6.4	2.14	1.56	1.29	4.44	292	928	128.2	0	1	0	0	0	1	0	0
1	70	5	4.3	0.58	5	1	0	0	0	0	0	0	0	1	1	0	0	1	0	1	118	72	81	1	0	132	93.49	73	248	111	42	38.4	6.6	6.12	2.44	0.86	3.65	4.63	35	2667	255.9	0	1	0	0	0	0	0	1
1	64	3	3.22	1	5	0	0	0	0	0	0	0	0	1	1	1	0	1	0	1	108	72	72	1	0	135	120	42	131	128	26	34	5.9	5.46	2.99	1.44	1.23	4.71	608	610.25	99.6	0	1	0	0	0	1	0	0
0	67	8	9	0.86	10	1	1	0	0	0	1	1	0	1	1	1	1	1	0	1	128	40	130	0	1	133	82.36	88	328	280	56	35.6	10	25	2.89	1.27	1.11	4.64	126	4006	4726	0	1	0	0	0	0	0	1
1	73	5	9.4	7.55	3	0	0	0	0	0	0	0	0	1	1	1	1	1	0	1	112	75	61	1	0	138	117.25	62	322	225	42	42.5	6	5.17	4.11	1.31	1.35	5.77	490	5575	468.9	0	1	0	0	0	0	0	1
1	39	1	4.35	3	7	0	0	0	0	0	0	0	0	1	1	1	1	1	0	1	110	70	88	1	0	148	120	49	282	212	67	42.9	5.7	6.55	3.77	0.74	1.66	5.12	133	8319	42.2	0	1	0	0	0	0	1	0
1	58	4	5.2	1.1	7	1	0	0	0	0	0	1	0	1	1	0	1	1	0	1	103	79	83	1	0	142	78.9	65	374	698	146	39.5	5.5	6.31	2.56	0.85	1.09	4.07	276	19000	351.9	0	1	0	0	0	1	0	0
1	47	1	1.45	1.04	4	0	0	0	0	0	0	1	1	1	1	1	1	1	0	1	145	95	60	1	0	137	115.25	55	396	15	8	41.4	5.6	4.53	2.78	0.93	1.78	4.7	1008	372.7	31.5	0	1	0	0	0	0	0	1
1	62	5	9.56	0.43	7	0	0	0	0	0	0	1	0	1	1	1	1	1	0	1	120	81	84	1	0	127	110.82	62	354	285	40	38.1	6.2	4.88	4.34	1.05	0.83	6.15	405	1337	406	0	1	0	0	0	1	0	0
1	69	5	6.2	1.2	9	1	1	0	0	0	0	1	0	1	1	1	0	1	0	1	129	80	101	1	0	139	120	43	258	290	49	37.7	8.6	16.26	2.24	0.78	1.98	3.8	787	5474	580.7	0	1	0	0	0	0	0	1
1	63	3	4.07	0.58	8	0	0	0	0	0	0	1	0	1	1	0	1	1	1	1	133	86	93	1	0	132	120	56	319	485	70	37.7	5.3	6.99	2.29	0.89	0.8	3.7	338	8016	577.7	0	1	0	0	0	0	0	1
1	63	3	5.2	0.75	4	0	1	0	0	0	0	1	0	1	1	1	1	1	1	1	161	101	102	1	0	147	94.08	77	265	116	45	40.7	10.5	16.04	2.97	1.04	1	4.34	200	140.25	1518.72	0	1	0	0	0	0	0	1
0	73	5	6.3	1.2	7	0	0	0	0	0	0	0	0	1	1	0	1	1	0	1	139	89	79	1	0	136	66.75	60	310	119	30	41.7	6	5.36	3.2	1.24	1.3	5.24	549	2586	6300	0	1	0	0	0	0	1	0
1	59	1.5	3	2	8	0	0	0	0	0	0	0	0	1	1	1	1	1	1	1	119	80	94	1	0	156	120	44	331	301	56	42.7	6	6.53	3.15	1.05	1.17	4.84	163	115.89	228.41	0	1	0	0	0	1	0	0
0	69	5	7.5	1.3	8	0	0	0	0	0	0	0	0	1	1	0	0	1	0	1	136	77	67	1	0	116	79.1	44	198	167	28	36.1	5.6	4.88	2.88	1.54	0.89	5.01	940	3348	1032	0	1	0	0	0	0	0	1
1	56	5	5.1	0.33	10	0	0	0	0	0	0	1	1	1	1	0	1	1	0	1	97	70	77	1	0	157	120	54	215	97	35	41.8	5.6	5.56	3.04	1.16	0.59	4.65	463	465	88.7	0	1	0	0	0	0	0	1
1	59	1	1.2	0.83	5	0	1	0	0	0	0	1	0	1	1	1	1	1	0	1	180	112	75	1	0	142	120	54	279	100	28	40.8	8.1	12.36	1.96	0.63	7.84	4.71	54	1728	117.8	0	1	0	0	0	1	0	0
1	72	1.5	2	1.08	6	1	0	0	0	0	0	1	0	1	1	1	1	1	0	1	166	98	82	1	0	145	120	46	175	445	76	43.5	5.7	5.95	2.23	1.13	1.09	3.57	246	7508	117.7	0	1	0	0	0	0	0	1
1	75	9	9.2	1.3	6	0	0	0	0	0	0	0	0	1	1	0	1	1	0	1	111	75	91	1	0	127	104.81	68	283	310	54	40.5	5.6	4.25	2.63	1.43	0.55	4.53	274	9608	762	0	1	0	0	0	1	0	0
1	66	20	23.5	13	4	1	0	0	0	0	1	1	0	1	1	0	1	1	0	1	142	97	91	1	0	139	94.61	67	331	68	18	35.7	5.8	5.4	2.81	0.96	1.13	4.32	319	4631	3356	0	0	1	0	0	0	0	1
0	73	8	9.3	1.3	5	0	0	0	0	0	0	0	0	1	1	0	1	1	0	1	140	72	90	1	0	121	116.79	26	134	188	43	37	6.1	6.51	3.83	1.25	1.15	5.76	195	5870	1545	0	1	0	0	0	1	0	0
0	70	12	13.3	1.3	1	1	1	0	0	0	1	1	1	1	1	1	1	1	1	1	167	87	98	1	0	135	97.45	86	251	56	57	32.5	6.1	4.56	2.56	1.35	2.34	3.12	246	655	1258	0	1	0	0	0	0	1	0
1	67	3	4.2	1.2	10	0	0	0	0	0	0	0	0	1	1	1	1	1	0	1	119	87	70	1	0	156	120	67	386	923	156	40.5	6.7	5.7	2.8	1.3	0.65	3.76	263	455	1870	0	1	0	0	0	1	0	0
1	66	4	4.2	0.53	8	1	1	0	0	0	0	0	0	1	1	1	1	1	1	1	122	86	77	1	0	122	120	55	264	294	30	40.9	7.1	8.13	2.99	1.45	1.54	5.09	235	4731	581.6	0	1	0	0	0	1	0	0
0	63	2	2.2	0.75	8	0	0	1	0	0	0	0	0	1	1	1	1	1	1	1	158	86	74	1	0	136	120	40	131	114	26	39.4	5.6	5.43	3.44	1.33	1.6	5.02	345	1555	2578	0	1	0	0	0	1	0	0
1	56	6	7.1	1	3	0	0	0	0	0	0	0	0	1	1	1	1	1	1	1	156	99	72	1	0	150	102.48	73	313	17	12	42	5.5	3.87	2.07	1.03	1.09	3.66	302	11.24	1000	0	0	1	0	0	1	0	0
0	65	3	5.3	1.2	5	0	1	0	0	0	0	0	1	1	1	1	1	1	1	1	120	63	90	1	0	134	116.86	35	149	22	13	35.9	11.7	14.53	3.73	1.21	1.33	5.46	220	1003	3564	0	1	0	0	0	0	0	1
1	83	17	22	14.4	2	1	0	1	0	0	0	0	0	1	1	0	1	1	0	1	157	75	90	1	0	149	80.46	76	459	18	24	40	5.3	6.35	2.7	1.05	1.12	4.32	829	454	3532	0	1	1	0	1	0	0	1
0	65	7	8.3	1.2	6	1	0	1	0	0	0	0	1	1	1	1	1	1	1	1	167	58	87	1	0	155	116.86	49	239	372	41	38.2	5.6	10.19	2.7	0.74	2.16	4.01	125	10000	1836	0	0	1	0	0	0	0	1
1	57	0.75	1	0.67	4	0	0	0	0	0	0	0	1	1	1	1	1	1	1	1	168	101	67	1	0	144	120	47	304	80	27	38.8	5.8	5.15	3.22	0.91	2.94	4.86	150	223.6	42.3	0	0	0	1	0	0	1	0
1	53	12	13.5	1.2	8	0	0	0	1	0	1	0	0	1	1	1	1	0	0	1	87	50	69	0	1	138	100.44	73	284	60	29	41	7.6	7.24	1.99	0.83	1.73	3.29	738	986.9	253.3	0	1	0	0	0	1	0	0
1	65	7	7.5	0.83	7	1	0	0	0	0	0	0	0	1	1	1	1	1	0	1	125	88	80	1	0	152	88.18	59	238	227	97	34.9	9.1	9.69	1.77	0.91	1.87	3.17	225	10000	439.9	0	0	0	1	0	0	0	1
1	76	9	9.45	4.5	7	1	0	0	0	0	0	0	0	1	1	0	1	1	0	1	108	73	58	0	1	146	93.36	75	306	66	21	34.6	5.6	4.97	3.69	0.94	0.67	4.55	372	625	1200	0	0	1	0	0	0	1	0
0	78	4	8.45	0.75	3	1	0	1	0	0	0	0	0	1	1	1	1	1	0	1	141	81	60	1	0	118	120	40	223	183	32	38.5	7.2	6.24	2.56	1.25	1.2	3.56	138	1095	492.4	0	1	0	0	0	1	0	0
1	58	11	11.5	0.58	7	1	0	0	0	0	0	1	1	1	1	1	1	1	0	1	142	85	60	1	0	126	79.91	77	380	50	13	34.7	5.6	6.23	2.56	0.87	1.09	3.57	140	357.6	258.6	0	1	0	0	0	0	1	0
1	50	22	26.3	6.2	5	0	0	0	0	0	0	0	0	1	1	0	0	1	0	1	121	61	88	1	0	143	79.3	88	539	173	46	39	6.2	4.88	1.91	0.89	1.28	3.82	349	9.11	326.2	0	0	0	1	0	0	0	1
1	59	3	4.5	1.2	4	0	0	0	0	0	0	0	0	1	1	0	1	1	0	1	127	83	59	1	0	123	104.7	71	599	103	28	36.6	6.1	5.47	3.86	0.8	1.16	4.86	404	1300	690	0	0	0	1	0	0	0	1
1	58	1	3.5	0.5	3	1	0	0	0	0	0	0	0	1	1	0	0	1	0	1	141	87	63	1	0	122	120	55	177	160	59	36.1	8.6	9.9	1.55	0.87	1.67	3.78	450	2584	2220	0	1	0	0	0	0	0	1
1	75	13	15.2	1	14	1	0	0	0	0	0	0	0	1	1	0	0	1	0	1	121	79	81	1	0	131	120	56	280	53	29	33.9	6	6.88	2.33	1.21	0.73	3.87	251	3489	5454	0	0	0	1	0	1	0	0
0	80	3	4.2	0.83	5	0	0	1	0	0	0	0	0	1	1	0	0	1	0	1	101	57	67	1	0	119	120	41	204	163	32	37.6	5.9	4.56	2.34	1.23	1.43	2.58	276	4801	225.9	0	0	0	1	0	1	0	0
1	59	3	4.1	1.1	4	1	0	0	0	0	1	0	0	1	1	0	1	1	0	1	140	91	69	1	0	135	120	57	360	198	42	40.5	5.6	4.26	2.93	0.88	0.86	4.06	742	4858	238	0	1	0	0	0	1	0	0
1	80	7	7.5	0.66	6	0	0	0	0	0	0	0	1	1	1	0	1	1	0	1	98	67	79	1	0	176	101.72	69	279	238	37	32.6	7.3	5.53	2.9	0.98	1	4.29	142	8718	388	0	0	0	1	0	0	0	1
1	33	3	3.1	0.42	5	0	0	0	0	0	0	0	1	1	1	1	1	1	0	1	144	94	96	1	0	156	120	63	359	225	43	41.5	10.2	8.51	2.53	0.67	13.11	5.96	120	1613	150	0	0	0	1	0	0	0	1
1	73	1	1.5	0.58	5	1	0	0	0	0	0	0	0	1	1	0	1	1	0	1	134	74	68	1	0	142	71.65	95	496	133	33	38.9	5.6	8.17	4.36	1.25	0.45	5.96	207	536.1	276.1	0	0	0	1	0	0	0	1
1	88	3	3.55	1.5	6	0	0	1	0	0	0	1	0	1	1	0	1	1	0	1	171	103	82	1	0	114	66.55	94	332	69	12	33.4	6.2	3.5	2.34	1.26	0.97	4.21	266	1034	929.7	0	0	0	1	0	0	0	1
1	69	3	3.4	0.59	11	0	0	0	0	0	1	0	0	1	1	0	1	1	0	1	115	76	75	1	0	139	120	55	348	279	75	32.6	6.2	5.6	2.76	1.14	0.92	3.82	125	4833	1117	0	0	1	0	0	0	1	0
1	54	8	9.2	2.1	8	0	0	0	0	0	0	1	1	1	1	0	0	1	0	1	130	91	75	1	0	125	84.31	80	460	180	40	34.9	5.8	4.65	3.01	0.87	2.13	4.58	948	2909.8	150.9	0	0	0	1	0	0	1	0
0	59	4	5.5	1.3	5	0	0	0	0	0	0	0	0	1	1	0	0	1	0	1	164	113	88	1	0	190	104.31	41	264	53	10	31.7	5.2	6.51	2.5	0.86	1.09	3.75	529	558.2	2425	0	0	0	1	0	0	0	1
0	54	5	5.2	0.83	5	0	0	0	0	0	0	0	0	1	1	1	1	1	0	1	117	80	84	1	0	122	92.49	54	314	216	70	41.2	6.9	4.94	3.15	1.05	0.76	3.23	235	8186	301.7	0	0	0	1	0	0	1	0
1	53	4	5.1	3.1	6	0	0	0	0	0	0	0	0	1	1	0	0	1	0	1	118	85	89	1	0	136	120	44	342	63	30	36.8	6.1	7.97	2.29	1.18	0.69	3.64	380	1269	253	0	0	0	1	0	0	1	0
0	85	3	5.35	0.5	7	0	0	0	0	0	0	0	0	1	1	0	1	1	1	1	100	59	76	1	0	115	77.13	57	213	207	49	32.7	5.6	5.17	2.18	1.47	1.06	3.78	93	3317	897.6	0	0	1	0	0	1	0	0
1	33	2	2.5	0.51	9	0	0	0	0	0	0	0	1	1	1	0	0	1	0	1	102	67	109	1	0	148	78.69	65	370	73	57	40.7	5.9	6.35	3.56	0.96	0.57	4.67	161	3585	39.8	0	0	1	0	0	0	0	1
1	78	6	7.5	1.16	1	1	1	0	0	1	0	0	1	1	1	1	1	1	1	1	154	63	99	0	1	158	82.69	104	244	619	192	38.9	6.8	6.52	3.56	1.23	0.56	3.56	256	10000	3622	0	0	0	1	0	0	0	1
1	67	6	7.3	3.2	5	1	1	0	0	0	0	0	1	1	1	1	1	1	0	1	153	89	92	1	0	152	115.01	46	217	141	31	38.3	7.7	7.99	1.08	1.01	1.23	2.41	88	4011	340	0	0	0	1	0	0	0	1
1	75	4	4.1	0.67	7	0	0	1	0	0	0	0	0	1	1	0	0	1	0	1	124	70	90	1	0	118	96.57	76	188	117	71	27.6	7.8	7.67	3.25	0.93	0.5	1.94	356	2394	7612	0	0	0	1	0	0	0	1
1	71	5	5.2	0.52	7	1	0	0	0	0	0	0	0	1	1	0	0	1	1	1	129	86	100	1	0	137	97.66	62	307	64	41	37.6	7.8	8.13	2.45	1.08	0.28	1.39	210	232.3	91.8	0	0	0	1	0	0	1	0
1	78	6	4.25	0.7	8	0	0	0	0	0	0	0	0	1	1	0	0	0	0	1	120	78	78	1	0	111	70.69	95	262	211	38	32.6	7.9	5.79	2.07	0.8	1.18	3.08	123	1084	627.6	0	0	0	1	0	0	0	1
1	35	4	4.5	2.25	2	0	1	0	0	0	0	0	0	1	1	0	0	0	0	1	116	67	84	1	0	130	120	53	342	11	10	41.8	6.2	4.04	3.53	0.94	2.37	5.19	813	3.4	71.6	0	1	0	0	0	1	0	0
1	66	4	4.4	3.05	7	1	0	0	0	0	0	1	0	1	1	0	0	1	0	1	176	104	58	1	0	139	102.34	65	333	184	29	33.2	5.9	5.33	2.56	1.13	1.17	3.7	736	10000	961.2	0	0	0	1	0	0	0	1
1	66	4	4.3	0.83	5	1	0	1	0	0	0	0	0	1	1	0	0	1	0	1	130	66	49	1	0	141	99.11	58	191	60	19	36.1	6	5.21	1.06	1.01	0.75	2.26	250	89.99	260.5	0	1	0	0	0	0	0	1
1	71	3	3.19	0.62	8	1	1	0	0	0	0	1	0	1	1	1	1	1	0	1	142	87	48	1	0	157	120	56	207	193	32	35.8	9.4	13.04	2.44	1.02	0.78	3.67	187	2351	148.2	0	0	0	1	0	0	0	1
1	87	9	10.18	0.6	4	1	0	1	0	0	0	0	0	1	1	0	0	0	0	1	145	75	76	1	0	126	120	53	262	31	13	36.3	5.8	5.37	2.83	0.66	0.79	3.8	1004	249.3	149.7	0	0	0	1	0	0	0	1
1	74	12	13.5	1.2	5	1	1	0	0	0	0	0	0	1	1	1	1	1	0	1	103	68	70	1	0	145	120	48	301	46	27	37.2	6.3	3.87	2.11	1.03	1.22	3.53	664	242.6	33.4	0	0	0	1	0	0	0	1
1	51	1	1.45	0.55	5	1	0	0	0	0	0	0	0	1	1	0	1	1	1	1	137	94	74	1	0	141	102.81	72	436	54	17	41.1	4.9	4.93	2.57	0.89	2.04	4.45	525	1107	75.7	0	0	0	1	0	0	1	0
0	80	5	5.5	0.75	5	1	1	0	0	0	0	0	0	1	1	0	1	1	0	1	163	76	80	1	0	153	100.15	43	314	138	31	36.8	6	5.9	3.83	1.13	1.66	5.89	230	1430	983.5	0	0	1	0	0	0	0	1
1	59	3	4.1	0.75	7	1	0	0	0	0	0	0	0	1	1	0	0	1	0	1	113	76	66	1	0	138	111.94	68	424	263	48	38.2	6	6.01	2.93	1.28	1.3	4.74	391	7120	224.3	0	0	0	1	0	0	1	0
1	50	12	12.5	1.15	6	0	0	0	0	0	0	1	0	1	1	1	1	1	0	1	121	91	93	0	1	166	120	58	271	232	53	33.9	5.7	5.79	2.49	1.4	1.16	4.14	379	4673	561.1	0	0	0	1	0	0	0	1
1	58	2	2.3	0.67	6	1	0	0	0	0	0	1	0	1	1	0	0	1	0	1	104	75	82	1	0	149	103.38	69	390	150	32	36.1	6	5.5	4.37	1.09	1.18	5.81	422	2166	104.6	0	0	0	1	0	0	0	1
0	79	4	4.15	2.25	8	1	0	1	0	0	0	0	0	1	1	0	0	1	0	1	128	71	80	1	0	114	94.34	56	192	161	47	33.4	5.7	5.76	1.67	1.07	1.21	3.32	209	2471	317.5	0	0	0	1	0	0	0	1
1	56	2	2.26	0.92	10	0	0	0	0	0	0	0	0	1	1	0	1	1	0	1	144	90	83	1	0	144	109.36	66	427	71	35	41.7	5.9	5.7	3.37	0.73	1.07	1.3	86	1860	306.2	1	0	0	0	0	1	0	0
1	56	1	2.05	0.58	4	0	0	0	0	0	0	1	0	1	1	0	0	0	0	1	126	84	85	1	0	147	89.15	52	280	39	30	41.4	6.9	6.98	4.03	1.18	1.11	6.06	101	792.1	368.7	0	0	1	0	0	0	0	1
1	74	4	4.2	0.34	8	0	0	0	0	0	0	1	1	1	1	0	0	0	0	1	94	51	73	1	0	132	106.91	63	366	203	53	35.4	6	6.76	3.76	1.35	1.06	2.32	222	10000	98	0	0	1	0	0	0	0	1
1	50	8	9	1	5	0	0	0	0	0	0	0	0	1	1	1	0	1	0	1	110	74	105	1	0	137	91.69	82	293	92	37	41.2	6.2	6.39	3.79	1.13	1.09	4.5	478	1972	1038	1	0	1	0	1	0	1	0
1	40	3	4.5	1	7	0	0	0	0	1	0	0	0	1	1	1	0	1	1	1	131	81	88	1	0	175	97.31	61	438	648	133	41.8	5.2	8.84	2.48	0.87	3.1	4.22	106	9424	186.8	1	0	0	0	0	1	0	0
1	64	3	4	0.5	6	1	0	0	0	0	1	1	1	1	1	1	1	1	0	1	158	100	84	1	0	144	98.18	51	246	391	74	36.7	6.3	5.07	3.55	1.11	0.84	5.1	350	8147	1690	1	0	0	0	0	0	0	1
1	28	1.5	4	0.5	6	0	0	0	0	0	0	0	0	1	1	1	0	1	0	1	97	56	87	1	0	133	117.96	62	301	656	94	33.1	6.8	5.17	1.68	0.74	3.09	3.32	122	6367	246.8	0	1	0	0	0	1	0	0
1	66	2	1.5	1	10	0	0	0	0	0	0	1	0	1	1	0	1	1	0	1	113	70	76	1	0	123	132	57	195	84	19	35.1	5.1	5.94	2.45	1.23	0.87	3.95	512	1372	2221	0	1	0	0	0	1	0	0
0	67	3	4	1	5	0	0	0	0	0	0	0	0	1	1	0	0	1	0	1	140	83	98	1	0	132	99.56	56	205	293	25	29.2	5.8	5.53	4.1	1.13	1.03	5.67	683	4460	892.7	0	1	0	0	0	0	0	1
1	69	7	9.5	1	4	0	0	0	0	0	0	1	0	1	1	0	0	1	0	1	119	72	76	1	0	145	125	50	157	236	44	41.3	6.5	5.28	1.77	1.14	0.84	3.33	20	2608	3111.6	0	1	0	0	0	0	0	1
1	71	3	4.5	1.5	7	1	0	0	0	1	0	0	0	1	1	0	1	1	1	1	112	68	74	1	0	131	102.5	70	266	215	36	38.1	5.9	5.32	3.38	1.75	0.4	5.35	279	3389	381	0	1	0	0	0	0	0	1
1	52	3	4	1	5	0	0	0	1	0	1	1	1	1	1	0	1	1	1	1	123	87	95	1	0	155	120	45	348	541	82	44.3	6.1	6.43	3.4	1.1	1.03	4.92	147	3810	1125	0	1	0	0	0	0	1	0
1	72	2	4	1.5	7	1	0	0	0	0	0	1	0	1	1	1	0	1	1	1	159	86	61	1	0	140	87.24	62	368	230	46	39.9	6.5	4.77	4.68	0.96	1.25	4.29	229	3567	4553.22	0	1	0	0	0	0	0	1
1	75	2	3	1	6	1	0	1	1	0	1	1	1	1	1	0	0	1	1	1	132	78	80	1	0	134	97.65	58	235	67	56	38.9	6.2	5.7	3.76	1.46	1.78	2.45	267	1309	2311	0	1	0	0	0	0	0	1
1	57	4	5	1	10	0	0	0	0	0	0	1	0	1	1	0	0	1	1	1	114	67	109	0	1	166	56.99	118	493	512	52	39	9	9.14	3.04	1.01	1.14	4.49	234	8793	2268	0	1	0	0	0	0	0	1
0	81	2	3	1	8	0	0	0	0	0	0	0	0	1	1	0	1	1	1	1	117	79	82	1	0	124	76.57	51	367	34	68	31.7	5.7	7.52	3.63	1.22	1.12	5.42	332	864.8	2205	0	1	0	0	0	0	0	1
0	60	2	4	2	11	1	0	1	1	0	1	0	0	1	1	0	0	1	1	1	117	67	103	0	1	122	31.45	128	469	1130	136	31.7	9.9	13.63	5.14	0.8	1.83	7.07	265	10000	2524	0	1	0	0	0	0	0	1
1	75	4	5.5	1.5	6	0	0	0	0	0	0	0	0	1	1	1	1	1	0	1	116	60	58	1	0	143	114.47	63	209	113	23	35.6	5.7	5.51	2.23	1.09	0.35	3.71	180	2100	4516	0	1	0	0	0	0	1	0
1	51	9	9.45	0.96	6	0	0	0	0	0	0	0	0	1	1	1	1	1	1	1	95	70	90	1	0	137	79.97	92	212	177	44	38	5.5	6.01	2.91	0.99	0.92	4.56	141	10000	577.8	0	1	0	0	0	0	1	0
1	72	5	5.82	1.32	6	0	0	0	0	0	0	0	0	1	1	1	0	1	0	1	130	70	81	1	0	132	88.89	79	368	270	72	35.4	6.1	4.96	2.11	0.83	1.19	3.26	91	3934	1792.83	0	0	1	0	0	0	0	1
0	64	2	3.25	1.25	4	0	0	0	0	0	0	0	0	1	1	0	0	1	0	1	126	80	100	1	0	109	120	51	360	286	59	34.6	6.5	5.63	3.01	0.9	1.77	4.88	183	4641	985.6	0	0	0	1	0	1	0	0
0	80	3	15.95	0.92	5	0	0	0	0	0	1	0	0	1	1	1	0	0	0	1	133	74	66	1	0	118	120	44	258	78	12	34.6	6.1	5.1	6.48	0.79	1.57	3.95	974	205	316.1	0	0	0	1	0	0	1	0
0	89	3	3.85	1.1	6	1	1	0	1	0	1	1	0	1	1	0	0	1	1	1	123	62	80	0	1	111	90.25	82	366	2035	736	32.6	6.8	10.77	1.48	1.18	0.72	3.05	392	5705	7023.61	0	0	0	1	0	0	0	1
0	82	6	6.16	1	9	1	0	0	0	0	0	0	0	1	1	0	0	1	1	1	120	80	78	1	0	134	108.91	40	184	172	33	29.7	5.9	5.37	4.56	0.9	0.93	5.59	487	3341	3102	0	0	1	0	0	0	1	0
0	58	1	17.66	0.92	6	1	0	0	0	0	0	0	0	1	1	1	0	0	1	1	125	76	62	1	0	134	100.44	42	271	534	80	40.5	7.6	9.21	4.22	1.08	3.38	6.5	140	300	6440	0	0	0	1	0	0	0	1
1	56	12	12.16	1.16	6	0	0	1	0	0	0	0	0	1	1	0	0	1	0	1	111	75	99	1	0	129	72.95	86	400	192	34	30.5	7	14.32	2.04	0.6	2.27	3.3	187	3802	1057	0	0	0	1	0	1	0	0
1	82	4	4.91	1.05	6	0	0	0	0	0	0	0	0	1	1	0	0	0	0	1	96	64	74	1	0	134	104.71	67	312	510	198	36.5	5.8	6.97	2.03	1.25	0.57	3.52	523	4053	631.1	0	0	0	1	0	1	0	0
1	76	8	8.61	1.05	8	0	1	0	0	0	0	0	0	1	1	0	0	0	1	1	100	70	100	0	1	164	96.32	73	441	397	93	43.7	7.5	10.09	4.41	0.94	1.54	5.9	623	4164	505.8	0	0	0	1	0	0	0	1
1	63	3	3.83	0.83	12	1	0	0	1	0	1	1	0	1	1	0	0	1	0	1	120	75	98	1	0	143	48.39	73	215	162	48	43.2	6.3	6.16	3.43	0.8	0.89	2.61	94	3597	1057	0	1	0	0	0	0	1	0
1	79	6	6.01	1.01	9	1	1	0	0	0	0	1	0	1	1	1	0	1	1	1	135	83	90	1	0	135	98.67	71	306	226	62	36.6	9.4	13.24	2.35	1.45	0.56	4.25	432	7192	6980	0	1	0	0	0	0	0	1
1	52	4	4.4	1.4	9	0	0	0	0	0	1	1	1	1	1	1	1	1	0	1	108	66	89	1	0	149	105.67	78	536	25	11	40.4	6.9	7.5	1.44	1.42	2.35	3.56	362	412.6	3414	0	1	0	0	0	0	0	1
1	35	1	2.4	1.2	5	0	0	0	0	0	0	1	0	1	1	1	1	1	0	1	103	82	84	1	0	181	121	65	294	229	23	41	5.1	7.83	2.9	0.7	1.09	3.79	216	2883	799	0	1	0	0	0	1	0	0
1	52	3	4.05	1	4	0	1	0	0	0	0	0	0	1	1	1	1	1	1	1	111	81	64	1	0	139	120	62	340	521	90	40.2	8.4	12.72	2.86	0.97	0.88	3.92	311	10000	378	0	1	0	0	0	1	0	0
1	86	4	4.3	1	4	1	0	0	0	0	0	1	1	1	1	1	1	1	1	1	150	89	75	1	0	120	120	45	242	260	84	35.5	5.3	5.93	4.72	0.91	1.12	3.97	637	10000	2874	0	1	0	0	0	0	1	0
1	68	7	16.5	1.35	4	0	0	0	0	0	0	0	1	1	1	1	1	1	0	1	143	89	78	1	0	140	120	47	198	31	59	33.3	5.6	4.82	2.9	0.82	0.82	4.08	341	958.2	1170	0	1	0	0	0	0	1	0
1	61	10	11.22	1.17	5	0	0	0	0	0	0	0	0	1	1	1	1	1	1	1	130	90	96	1	0	158	119.38	56	464	373	65	44.8	5.7	4.63	2.87	1.15	2.19	4.97	361	3045	993.9	0	1	0	0	0	0	1	0
1	62	5	5.35	1.45	4	0	0	1	0	0	0	1	1	1	1	1	1	1	0	1	116	79	86	1	0	152	114.77	59	299	48	49	35.8	5.8	4.34	1.97	0.82	0.8	3.24	326	1392	3124	0	1	0	0	0	0	0	1
1	45	8	8.45	0.66	7	1	0	0	0	0	0	1	0	1	1	1	1	1	0	1	129	97	66	1	0	149	120	56	311	201	27	38.7	5.7	9.16	2.54	1.15	2.26	4.4	77	2107	271	0	1	0	0	0	1	0	0
1	57	13	14.1	2.45	6	1	0	0	0	0	0	0	0	1	1	0	1	1	0	1	158	100	87	1	0	165	120	50	284	190	49	41.1	5.8	8.33	3.41	1.35	0.75	5.07	155	4263	743.4	0	1	0	0	0	0	1	0
1	75	4	4.3	0.75	1	1	0	1	0	0	0	0	0	1	1	1	1	1	1	1	117	77	89	0	1	154	76.81	105	369	561	87	38	6.7	7.23	2.56	1.45		6.23	345	10000	2127	0	1	0	0	0	0	1	0
1	52	7	8.3	1	10	1	0	0	0	0	0	0	0	1	1	0	0	1	0	1	148	100	98	1	0	161	100.83	58	442	166	72	40.4	5.6	12.29	3.68	1.08	2.09	5.81	310	10000	1507	0	1	0	0	0	1	0	0
1	40	1	1.15	0.78	7	1	0	0	0	0	0	1	0	1	1	1	1	1	1	1	137	97	90	1	0	133	88.44	82	260	444	67	38.6	5.2	6.5	1.78	0.66	1.67	4.67	351	4486	1200	0	1	0	0	0	1	0	0
1	44	4	5.2	1.4	6	0	0	0	0	0	0	0	0	1	1	1	1	1	1	1	142	103	63	1	0	132	95.45	73	540	184	66	41.1	6.2	8.01	4.24	0.97	2.01	5.8	221	9800	151.6	0	1	0	0	0	1	0	0
1	52	3	4.5	1.2	5	1	0	0	0	0	0	0	0	1	1	0	1	1	0	1	145	97	81	1	0	145	118.94	66	326	65	24	36.4	6	5.26	2.16	0.88	0.93	3.51	117	1512	2298	0	1	0	0	0	1	0	0
1	64	16	17.2	0.67	3	1	0	0	0	0	0	0	0	1	1	0	1	1	0	1	121	77	110	1	0	148	114.13	65	216	105	33	35	6.9	8.02	2.09	0.99	1.02	3.33	304	2293	3455	0	1	0	0	0	1	0	0
1	71	3	3.5	0.83	5	1	1	0	0	0	0	0	0	1	1	1	1	1	0	1	134	81	59	1	0	137	93.22	69	385	107	36	34.6	5.7	7.14	2.06	0.98	1.89	3.5	284	1662	306.1	0	1	0	0	0	0	1	0
0	73	6	8.4	0.83	7	1	1	0	0	0	0	0	0	1	1	0	1	1	0	1	121	71	77	1	0	131	95.86	51	312	116	22	34.5	7.3	7.63	3.44	1.16	1.45	4.85	229	2544	1787	0	0	0	1	0	0	0	1
1	42	6	9.1	3.1	5	0	0	0	0	0	0	0	0	1	1	1	1	1	0	1	161	111	99	1	0	144	120	55	419	27	22	41.4	5.5	5.1	3.1	0.78	1.32	3.56	450	4110	103.9	0	0	0	1	0	1	0	0
1	52	2	2.25	0.3	5	0	0	0	0	0	0	0	0	1	1	1	0	1	0	1	102	65	84	1	0	148	103.63	72	412	122	35	37.4	5.3	4.86	2.21	0.95	1.41	3.43	67	3477	160.3	0	1	0	0	0	0	1	0
1	82	6	8.45	4.1	2	0	1	0	0	0	0	0	0	1	1	1	1	1	0	1	90	49	58	1	0	189	100.13	128	365	909	573	39.1	5.8	6.8	2.78	1.06	2.17	3.25	236	8529	6839	0	1	0	0	0	0	1	0
1	72	10	8.25	0.92	5	1	0	0	0	0	1	0	1	1	1	1	1	1	0	1	136	84	69	1	0	121	120	55	198	268	39	29.7	5.8	4.98	4.13	0.92	0.77	2.3	93	6158	1417	0	0	1	0	0	0	0	1
1	91	7	8.3	0.33	7	0	0	0	0	0	0	0	0	1	1	1	1	1	0	1	120	80	89	1	0	124	108.08	52	239	148	23	35.1	6.1	4.48	3.04	1.33	0.58	4.52	173	1099	1426	0	0	0	1	0	1	0	0
1	74	2	2.55	0.75	5	1	0	1	0	0	0	0	0	1	1	1	1	1	0	1	154	91	66	1	0	171	108.78	66	298	151	34	45.6	6.1	6.06	2.95	1.13	0.76	4.07	146	2645	293	0	0	0	1	0	1	0	0
1	66	2	2.3	0.58	8	0	0	0	0	0	0	0	0	1	1	0	0	1	1	1	143	81	79	1	0	157	120	56	279	62	31	39.1	6.7	6.69	4.2	1.4	1.1	5.91	339	93.03	49.8	0	0	0	1	0	0	1	0
0	53	2	3.5	0.66	2	1	0	0	0	0	0	0	0	1	1	0	0	1	0	1	141	72	78	1	0	145	120	44	207	38	19	41.1	7.4	9.13	2.75	0.93	1.32	4.34	365	339.3	883.4	0	0	1	0	0	0	1	0
1	34	3	3.6	1.05	3	0	0	0	1	0	1	0	0	1	1	0	0	1	1	1	140	85	90	1	0	118	120	76	188	32	49	39.6	7.69	8.15	1.02	0.85	1.49	5.32	277	2394	7612	0	0	1	0	0	0	0	1
1	42	1.5	1.55	0.53	4	1	1	0	0	0	0	1	0	1	1	1	1	1	0	1	115	81	84	1	0	133	97.81	36	340	74	57	40.3	8.1	5.67	3.52	0.89	2.28	5.25	820	1028	678	0	0	0	1	0	0	0	1
1	68	4	2.4	0.57	6	0	0	0	0	0	0	1	0	1	1	1	1	1	0	1	86	57	100	1	0	115	94.04	74	370	409	93	41.3	5.8	5.63	2.04	0.7	2	3.24	93	9372	1324	0	0	0	1	0	0	0	1
1	74	14	16	2	11	1	1	0	0	0	0	0	0	1	1	0	1	1	1	1	94	67	84	0	1	153	61.62	108	497	27	28	34.9	8.1	8.84	3.07	0.74	1.88	4.65	403	5341	2992	0	0	0	1	0	0	0	1
1	76	8	10	2	6	1	0	0	0	0	0	1	1	1	1	0	1	1	1	1	111	72	106	1	0	152	87.92	66	506	110	37	31.4	6.5	6.02	3.81	1.03	3.19	3.52	367	1260	933.7	0	1	0	0	0	0	0	1
1	80	4	6	2	1	1	0	0	0	0	0	0	0	1	1	0	0	0	0	1	77	48	70	0	1	131	54.23	119	470	397	57	34.4	5.9	6.1	3.28	1.17	3.8	4.35	427	10000	3054	0	0	1	0	0	0	1	0
1	70	12	14	1.8	7	1	0	1	0	0	0	0	0	1	1	1	0	1	0	1	130	78	81	1	0	139	125	58	244	165	45	39.2	6.1	5.05	2.99	0.93	0.92	4.47	205	3161	2193	0	1	0	0	0	1	0	0
1	79	8	11	1	6	0	0	1	0	0	0	0	0	1	1	0	1	1	0	1	92	70	80	0	1	138	108.49	66	363	631	109	40.8	6	7.34	3.56	1.51	0.79	5.45	175	11000	2077	0	1	0	0	0	0	1	0
1	33	0.5	2	1	7	0	1	0	0	0	1	1	0	1	1	0	1	1	1	1	125	70	70	1	0	161	132	61	394	561	136	40.4	8.3	9.61	5.41	0.71	2.15	7.45	175	5896	2093.12	0	0	1	0	0	0	1	0
1	50	3.5	4.5	0.5	17	1	1	0	0	0	0	1	1	1	1	1	0	1	0	1	117	52	101	1	0	156	81.31	91	372	531	101	37.4	6.6	12.05	2.83	1.01	1.65	4.37	208	10000	1017	0	1	0	0	0	1	0	0
1	54	4	6	1.5	5	0	0	0	0	0	0	0	0	1	1	1	0	1	0	1	116	60	89	1	0	144	128	55	236	159	53	37.9	6.3	9.73	2.18	1.72	0.36	3.75	109	478.7	4074	0	1	0	0	0	1	0	0
1	71	14	15	3.5	7	1	0	0	0	1	0	0	0	1	1	0	0	1	1	1	130	84	80	1	0	74	86.61	49	374	309	36	28.9	6.3	5.65	2.27	1.52	0.81	4.15	309	4219	189.3	0	1	0	0	0	0	1	0
1	83	5	18	1	6	0	0	0	0	0	0	0	0	1	1	1	0	1	1	1	145	82	80	1	0	150	102.68	57	427	342	53	40.4	5.8	5.71	3.33	0.82	1.56	4.73	197	8325	745.9	0	1	0	0	0	0	1	0
1	68	3	4	1	4	1	1	0	0	0	0	0	0	1	1	0	1	1	1	1	95	60	95	0	1	165	70.96	84	279	1201	204	41.2	5.7	14.68	2.75	1.65	0.81	4.92	81	11000	76.6	1	0	0	0	0	1	0	0
1	40	23	24	1	5	1	0	0	0	0	1	0	0	1	1	1	1	1	0	1	147	107	78	1	0	144	98.2	59	217	502	70	43.3	5.6	6.1	2.76	0.67	1.45	2.13	230	12000	1685	0	1	0	0	0	1	0	0
0	63	9	11	1.5	6	1	0	0	0	0	0	0	0	1	1	1	1	1	0	1	131	85	60	1	0	120	138	43	194	311	50	38.6	6.2	8.33	2.95	1.01	1.62	4.31	871	10000	237	0	1	0	0	0	0	1	0
1	56	4	5.02	0.87	6	0	1	1	0	0	0	0	1	1	1	1	0	1	0	1	132	81	100	1	0	155	109	37	188	135	97	40.3	6.8	6.45	1.5	0.9	1.55	2.9	106	1115	227.5	0	0	1	0	0	1	0	0
0	63	4	4.75	0.95	6	0	1	0	0	0	0	0	0	1	1	1	0	0	1	1	125	72	92	1	0	117	120	47	265	27	28	33.3	8	7.48	1.16	0.84	3.23	5.67	156	768.1	616.5	0	0	1	0	0	0	0	1
1	70	6	6.3	1.3	5	1	0	0	1	0	1	0	0	1	1	0	0	0	1	1	130	90	90	1	0	129	101.13	71	307	368	76	44.2	5.7	4.87	4.03	1.17	1.21	5.95	635	7986	754.7	0	0	1	0	0	0	0	1
1	75	8	9.03	0.88	5	0	0	0	0	0	0	1	0	1	1	0	0	1	0	1	107	72	84	1	0	110	120	59	166	213	34	36.6	5.1	4.99	2.01	1.36	0.77	3.75	205	2310	1784	0	0	0	1	0	0	0	1
1	77	7	7.5	1.58	9	0	0	0	0	0	1	1	0	1	1	0	0	0	1	1	80	60	60	0	1	118	88.99	48	318	619	115	37.4	6	7.19	3.35	1.25	1.09	2.16	215	9688	1191	1	0	0	0	0	0	0	1
0	52	12	13.5	1.75	2	0	0	1	0	0	0	0	0	1	1	0	0	1	0	1	81	52	130	0	1	116	85.22	73	424	27	46	35.8	5.5	4.66	2.08	0.97	0.85	3.26	426	114	19352	0	1	0	0	0	1	0	0
1	73	2	3.2	0.92	8	1	0	1	1	0	1	0	0	1	1	1	1	1	0	1	145	96	80	1	0	143	116.34	71	495	22	15	39.3	7.8	10.28	2.67	1.22	1.05	4.34	437	4911	1373	0	1	0	0	0	0	1	0
1	71	6	7.1	1	6	0	0	0	0	0	0	0	0	1	1	0	0	0	0	1	139	85	105	1	0	126	113.67	54	258	59	18	39.8	5.6	8.32	3.4	1.2	0.4	4.85	638	474	389.26	0	0	0	1	0	0	0	1
1	71	3	4	1	6	0	0	1	0	0	0	0	0	1	1	0	1	1	1	1	119	71	70	1	0	150	81.93	85	271	338	82	35.7	5.8	5.81	4.5	0.93	1.35	5.09	478	10050	215.7	1	0	0	1	1	1	0	0
1	73	7	8	1.5	3	0	0	0	0	1	0	1	0	1	1	0	1	1	1	1	98	74	86	0	1	94	39.26	83	322	251	42	16.1	7.4	10.36	5.3	0.76	4.16	4.62	164	6043	735.6	0	1	0	0	0	0	1	0
1	47	3	4	1	5	0	1	0	0	0	0	0	0	1	1	1	0	1	0	1	107	70	68	1	0	158	121	54	291	76	30	44.9	7.1	8.77	3.65	0.94	1.17	5.2	174	1502	365.1	0	1	0	0	0	0	1	0
0	86	2	3	1	5	0	0	0	0	0	0	0	0	1	1	1	1	1	0	1	141	69	63	1	0	121	35.18	85	270	40	29	37.5	5.7	6.91	4.25	1.63	1.26	4.33	216	450.9	584.3	0	1	0	0	0	0	1	0
1	75	10	11.5	1	11	0	0	0	0	1	0	0	0	1	1	1	0	1	1	1	123	83	86	0	1	131	85.65	60	284	1258	124	39	5.7	5.3	2.99	1.11	0.96	4.7	137	12300	1352	0	1	0	0	0	0	1	0
1	51	5	7	2	9	1	0	0	0	0	0	0	0	1	1	0	0	1	1	1	102	66	70	1	0	109	109.62	39	211	64	43	28.1	5.8	6.01	1.71	0.87	1.91	3.47	350	381.2	214.5	0	1	0	0	0	0	1	0
1	54	1	2	1	7	1	0	0	0	0	0	1	1	1	1	1	0	1	1	1	115	82	115	1	0	134	104.89	70	294	409	45	39.1	5.6	6.1	4.32	0.67	3.64	5.35	167	4622	3535	0	1	0	0	0	0	0	1
1	49	12	13.5	1.5	7	0	0	0	0	0	0	1	1	1	1	0	0	1	1	1	100	70	90	1	0	135	120	57	328	433	81	43.1	6.1	5.67	3.07	1.12	1.48	4.72	41	5733	785.3	0	1	1	0	1	0	0	1
1	61	9	10	1	4	1	1	0	0	0	0	1	1	1	1	0	0	1	0	1	119	69	89	1	0	149	107.12	69	259	68	29	43.4	7.6	8.76	4.74	0.87	2.11	3.44	168	1500	2902	0	1	0	0	0	0	1	0
1	74	14	15.3	1.8	3	0	0	0	0	0	0	0	0	1	1	1	1	1	1	1	109	85	84	1	0	132	61.62	98	358	529	64	37.1	11	12.63	12.76	0.74	2.37	4.34	257	12000	6269	0	1	0	0	0	0	0	1
1	68	2	2.5	0.5	4	1	0	0	0	0	0	0	0	1	1	0	0	1	1	1	116	75	80	1	0	141	78.38	67	272	145	67	40.4	8.4	8.26	6.88	1.23	1.29	4.3	335	1826	115.6	0	1	0	0	0	1	0	0
1	68	9	10	1	7	0	0	0	0	0	0	1	0	1	1	1	1	1	0	1	123	86	77	1	0	141	112.64	65	247	513	79	40.1	6.8	7.2	12.71	1.4	0.59	4.32	133	5818	3466	0	1	0	0	0	1	0	0
0	56	5	6	1	9	0	0	0	0	0	0	0	0	1	1	0	1	1	0	1	111	74	88	1	0	127	121.3	48	314	138	69	36.2	6.3	6.47	2.62	1.23	0.89	4.29	173	1103	335.7	0	1	0	0	0	0	1	0
1	42	7	8	1.2	5	1	0	0	0	0	0	1	1	1	1	1	0	1	0	1	141	95	78	1	0	162	123	55	358	238	36	37.5	5.8	6.49	4.37	1.03	0.9	5.86	612	2156	3187	0	1	0	0	0	0	0	1
1	70	6	6.03	2.33	9	0	1	0	1	0	1	0	0	1	1	1	0	1	0	1	137	70	80	0	1	75	120	55	286	424	263	33.6	8.2	6.42	2.11	0.85	0.48	3.13	550	1297	293.2	0	0	0	1	0	0	0	1
0	69	6	6.9	0.9	9	1	0	0	0	0	0	0	0	1	1	0	0	1	0	1	135	82	72	1	0	188	95.92	59	295	166	37	34.7	7.6	10.25	2.33	1.25	0.91	3.98	630	9920	2600	0	0	0	1	0	0	0	1
1	73	2	2.3	1.3	1	0	0	0	0	0	0	0	1	1	1	1	1	1	1	1	87	54	65	1	0	135	97.51	67	254	34	56	38.1	4.67	5.67	3.67	1.35	1.67	3.67	367	356	678.9	0	1	0	0	0	0	1	0
1	58	6.5	8.5	0.78	2	1	0	0	0	0	0	0	0	1	1	1	1	1	0	1	144	76	72	1	0	155	120	52	411	33	41	39.3	6.6	5.96	2.78	1.26	1.17	4.35	190	78.17	174.1	0	0	0	1	0	1	0	0
[truncated: 26 more columns]
